# Supplementary material for: Investigating PRDM8 DNA Methylation in Peripheral Tissues in Borderline Personality Disorder: Association with Symptom Severity but Not Adverse Childhood Experiences
Source: Brain Sci. 2025 Aug 30;15(9):950. doi: 10.3390/brainsci15090950 (PMC12467729; doi:10.3390/brainsci15090950)
Supplement: Supplementary file 1 [file brainsci-15-00950-s001.zip]

Archive with 2 entries (2 files):
- Supplement_Investigating PRDM8 DNAm in BPD.pdf
- Supplement_Investigating PRDM8 DNAm in BPD.xlsx
