# Supplementary material for: Investigating PRDM8 DNA Methylation in Peripheral Tissues in Borderline Personality Disorder: Association with Symptom Severity but Not Adverse Childhood Experiences
Source: Brain Sci. 2025 Aug 30;15(9):950. doi: 10.3390/brainsci15090950 (PMC12467729; doi:10.3390/brainsci15090950)
Supplement: Supplementary file 1 [file brainsci-15-00950-s001.zip › Supplement_Investigating PRDM8 DNAm in BPD.xlsx]

## Sheet: Table S1
Table S1: Raw data.
ID	saliva_CpG1	saliva_CpG2	saliva_CpG3	mean_saliva	blood_CpG1	blood_CpG2	blood_CpG3	mean_blood	BSL23	BSL23_T2	salivaT2_CpG1	salivaT2_CpG2	salivaT2_CpG3	meanT2_saliva	bloodT2_CpG1	bloodT2_CpG2	bloodT2_CpG3	meanT2_blood	Age	Sex	CTQ	Group	ACE	emo_abuse	emo_neglect	phys_abuse	phys_neglect	sex_abuse
1	12.68	6.875	4.095	7.883	6.985	4.99	3.305	5.093	3.174	3	13.47	9.975	4.785	9.41	10.935	6.865	3.185	6.995	22	female	98	BPD	high	24	22	13	14	25
2	9.175	6.795	4.365	6.778	5.565	3.675	3.275	4.172	2.87	2.783	8.105	5.235	3.34	5.56	7.08	4.43	2.61	4.707	34	female	57	BPD	high	18	18	5	11	5
3	10.36	5.11	3.935	6.468	5.73	4.505	3.45	4.562	3.043										29	male	88	BPD	high	15	25	13	20	15
4	6.115	6.54	6.87	6.508	6.73	5.705	4.165	5.533	2.913	0.565	8.93	4.835	2.925	5.563	7.58	5.56	3.225	5.455	28	female	74	BPD	high	15	21	7	13	18
5	12.26	8.015	5.07	8.448	5.325	3.02	1.735	3.36	3.522	2.478	10.64	7.455	5.77	7.955	10.205	7.105	3.14	6.817	25	female	115	BPD	high	25	22	20	23	25
6	6.985	4.355	2.435	4.592	9.54	6.135	3.665	6.447	2.783										35	female	70	BPD	high	20	14	15	9	12
7	31.125	12.405	9.28	17.603	8.43	6.96	2.945	6.112	2.739	2.826	9.46	6.63	3.93	6.673	14.405	12.515	3.165	10.028	26	female	56	BPD	high	6	18	13	9	10
8	7.825	5.435	2.845	5.368	7.875	4.705	3.245	5.275	1.739	1.783	9.07	5.02	2.81	5.633	9.695	4.455	3.985	6.045	23	female	64	BPD	high	18	17	5	11	13
9	8.385	4.725	4.61	5.907	4.91	3.435	2.485	3.61	0.848	0.739	9.18	4.715	3.245	5.713	14.625	7.215	5.33	9.057	27	female	81	BPD	high	24	21	14	12	10
10	5.505	5.09	3.235	4.61	6.27	4.725	3.545	4.847	2.174	2.087	7.41	4.035	2.055	4.5	7.77	5.695	3.01	5.492	26	female	67	BPD	high	20	19	11	12	5
11	11.785	7.65	3.67	7.702	8.35	4.005	2.495	4.95	2.435										29	female	50	BPD	high	15	14	5	7	9
12	8.025	4.25	3.445	5.24	7.71	4.315	3.885	5.303	2.304	0.826	8.59	5.25	2.95	5.597					36	female	45	BPD	high	13	13	6	6	7
13	7.74	5.11	3.985	5.612	4.745	4.525	3.155	4.142	2.565	2.87	10.435	7.955	3.13	7.173					35	female	62	BPD	high	15	17	10	10	10
14	15.705	8.19	7.01	10.302	4.94	3.895	3.54	4.125	1.696										18	female	43	BPD	high	15	8	6	5	9
15	20.775	10.155	6.35	12.427	9.035	4.755	3.65	5.813	1	1.609	21.405	10.59	7.565	13.187					25	male	78	BPD	high	21	25	16	11	5
16	14.165	7.04	3.575	8.26	11.17	6.265	4.175	7.203	1.13	2.043	17.885	7.735	7.45	11.023	7.86	5.57	4	5.81	28	male	62	BPD	high	17	20	11	9	5
17	10.915	6.57	5.225	7.57	13.845	6.26	4.585	8.23	2										28	female	51	BPD	high	7	14	7	7	16
18	13.795	6.56	4.28	8.212	14.04	6.055	3.68	7.925	3.217										19	female	59	BPD	high	12	9	15	5	18
19	22.98	13.365	7.77	14.705	7.82	6.155	5.045	6.34	3.283	3.13	16.725	9.825	5.795	10.782	5.7	3.985	2.535	4.073	36	female	115	BPD	high	24	25	22	23	21
20	7.65	6.39	3.24	5.76	7.33	4.345	4.94	5.538	2.13	1.783	14.145	7.67	3.71	8.508	17.165	5.56	3.8	8.842	19	female	41	BPD	high	8	17	5	6	5
21	21.245	19.305	4.91	15.153	7.54	5.71	3.615	5.622	2.13	2.217	9.745	8.295	5.495	7.845					26	female	34	BPD	low	11	8	5	5	5
22	20.985	13.14	7.29	13.805	8.45	4.74	3.76	5.65	2.478	1.783	23.505	15.76	7.03	15.432	6.85	5.03	4.35	5.41	45	female	57	BPD	high	17	19	5	11	5
23	13.135	6.455	2.705	7.432	5.495	3.77	3.685	4.317	3.826										35	female	118	BPD	high	23	24	25	21	25
24	12.74	5.395	3.96	7.365	7.93	6.015	3.005	5.65	2.783	2					18.965	5.205	4.525	9.565	27	female	99	BPD	high	22	19	20	13	25
25	17.28	9.755	6.205	11.08	6.16	4.23	4.04	4.81	1.304	2.13	11.355	7.115	4.83	7.767	6.325	4.58	3.085	4.663	31	female	54	BPD	high	19	12	9	9	5
26	6.825	6.02	3.455	5.433	7.22	4.56	3.79	5.19	2.739	1.609					8.295	5.755	2.8	5.617	45	female	49	BPD	high	15	18	5	10	1
27	12.81	8.29	4.79	8.63	6.61	5.445	3.69	5.248	2.304	1.783					6.98	4.615	3.995	5.197	41	female	58	BPD	high	25	17	5	6	5
28	6.11	4.225	3.395	4.577	8.765	6.7	5.355	6.94	2.174	2.783					14.205	7.25	4.825	8.76	47	male	43	BPD	high	10	6	14	6	7
29	12.65	8.235	4.985	8.623	6.705	2.955	2.855	4.172	1.913	1.391	12.32	9.9	5.59	9.27	7.695	3.6	3.475	4.923	47	female	73	BPD	high	15	21	10	14	13
30	19.83	12.21	8.305	13.448	6.35	3.785	3.155	4.43	3.609	2.609	14.81	6.395	4.085	8.43	9.155	5.89	7.185	7.41	26	female	29	BPD	high	4	3	5	4	13
31	14.52	7.065	7.675	9.753	11.71	5.51	4.225	7.148	3.13										21	female	68	BPD	high	21	20	7	15	5
32	14.735	6.13	3.79	8.218	8.255	5.02	2.44	5.238	1.87	1	14.44	9.715	5.095	9.75	7.5	3.995	3.085	4.86	28	female	46	BPD	high	10	8	10	5	13
33	18.47	9.875	7.46	11.935	12.45	7.59	5.865	8.635	2.261										39	female	54	BPD	high	18	9	8	8	11
34	20.665	10.61	6.295	12.523	7.37	5.695	2.865	5.31	3.565										34	male	86	BPD	high	21	17	20	16	12
35	7.105	5.31	3.215	5.21	8.825	7.59	3.47	6.628	2.565	0.783					7.875	3.825	3.245	4.982	40	female	74	BPD	high	21	13	18	11	11
36	7.16	5.255	2.9	5.105	8.95	3.265	2.85	5.022	3.391										21	female	38	BPD	high	14	8	6	5	5
37	23.825	9.765	7.955	13.848	5.995	3.965	2.945	4.302											48	male	52	BPD	high	18	13	8	8	5
38	17.205	9.99	6.775	11.323	8.63	5.015	3.2	5.615	1.174	0.391	18.01	10.43	5.735	11.392	4.4	3.815	3.15	3.788	22	male	40	BPD	low	11	9	8	7	5
39	19.475	12.565	7.58	13.207	7.19	4.4	2.915	4.835	3.652										26	female	100	BPD	high	23	23	17	16	21
40	19.375	11.595	7.68	12.883	7.56	7.02	3.88	6.153	2.565										48	female	59	BPD	high	17	23	5	9	5
41	17.715	7.92	6.69	10.775	7.005	4.375	3.48	4.953	0.04										29	female	29	HC	low	6	7	5	6	5
42	22.06	13	8.615	14.558	8.925	6.455	5.25	6.877	0.17										27	female	32	HC	low	6	9	5	7	5
43	7.105	5.215	3.32	5.213	8.175	4.365	3.415	5.318	0.09										24	male	27	HC	low	5	7	5	5	5
44	8.73	6.67	3.495	6.298	8.395	5.255	5.735	6.462	0										19	female	30	HC	low	7	8	5	5	5
45	18.005	9.425	6.705	11.378	7.965	5.36	4.19	5.838	0.91										28	female	49	HC	high	13	16	5	10	5
46					8.32	5	4.58	5.967	0.3										28	female	57	HC	high	19	15	11	7	5
47	18.27	10.65	5.585	11.502	11.81	5.765	4.375	7.317	0.35										25	female	40	HC	low	10	14	5	6	5
48	8.545	5.46	3.76	5.922	7.83	5.99	3.845	5.888	0.04										25	female	26	HC	low	6	5	5	5	5
49	20.65	10.445	7.85	12.982	5.385	3.995	2.985	4.122	0.09										21	female	33	HC	low	10	8	5	5	5
50	17.48	10.465	7.355	11.767	7.68	4.585	3.3	5.188											23	female	29	HC	low	6	8	5	5	5
51	11.315	6.735	4.285	7.445	6.055	5.175	3.235	4.822											26	female	46	HC	low	13	8	15	5	5
52	9.31	6.195	4.34	6.615	5.7	3.59	2.85	4.047											49	female	27	HC	low	7	5	5	5	5
53	6.46	4.125	2.37	4.318	7.71	4.63	3.81	5.383	0.83										26	male	37	HC	high	8	8	6	5	10
54	7.59	5.725	3.59	5.635	8.935	5.74	4.94	6.538	0										26	female	42	HC	low	9	13	6	9	5
55	17.61	11.5	7.535	12.215	7.94	5.595	3.505	5.68	0.04										29	female	29	HC	low	6	8	5	5	5
56	5.575	4.315	3.105	4.332	13.77	8.12	4.69	8.86											50	female	36	HC	low	8	10	5	8	5
57	9.42	4.29	2.99	5.567					0										40	female	42	HC	high	9	18	5	5	5
58	28.39	14.87	7.94	17.067	6.935	5.91	3.14	5.328	0										28	male	27	HC	low	6	6	5	5	5
59	38.865	16.325	11.575	22.255	6.24	4.46	2.865	4.522	0.22										22	female	28	HC	low	7	6	5	5	5
60	8.605	4.55	3.37	5.508	6.83	5.94	2.785	5.185											23	female	29	HC	low	5	5	5	9	5
61	14.025	6.18	4.18	8.128	8.74	6.58	4.565	6.628	0.04										26	female	25	HC	low	5	5	5	5	5
62	40.46	22.14	15.31	25.97	12.86	8.295	5.67	8.942											22	female	36	HC	low	10	10	5	6	5
63	14.015	8.315	6.525	9.618	7.855	5.875	3.445	5.725											24	female	27	HC	low	7	5	5	5	5
64	18.07	11.7	6.345	12.038	4.9	5.53	4.195	4.875	0.39										48	female	34	HC	low	5	12	5	7	5
65	12.245	7.165	7.69	9.033	12.17	6.15	4.18	7.5	0.09										26	female	27	HC	low	5	7	5	5	5
66	12.41	7.115	5.32	8.282	8.06	5.14	5.03	6.077	0.17										21	female	30	HC	low	8	7	5	5	5
67	45.785	21.455	12.275	26.505	8.445	5.575	2.98	5.667	0.04										21	female	25	HC	low	5	5	5	5	5
68	17.415	7.525	3.905	9.615	6.875	5.415	4.525	5.605	0.22										31	female	30	HC	low	5	8	7	5	5
69	13.9	7.625	6.535	9.353	15.48	5.86	4.63	8.657	0.09										25	female	32	HC	low	7	6	5	9	5
70	8.43	4.97	2.81	5.403	10.095	6.86	4.83	7.262											28	male	41	HC	high	7	15	6	8	5
71	6.06	3.865	2.43	4.118	7.255	4.485	3.47	5.07	0										30	female	33	HC	low	5	9	5	9	5
72	13.31	6.23	4.505	8.015	8.865	5.635	3.885	6.128	0.09										32	female	29	HC	low	5	8	6	5	5
73	10.37	5.95	4.69	7.003	9.075	5.895	4.63	6.533	0.17										48	female	38	HC	high	13	9	6	5	5
74	22.735	11.565	7.19	13.83	10.565	6.755	4.33	7.217	0.26										25	male	43	HC	high	15	12	6	5	5
75	8.485	4.65	3.485	5.54	9.38	6.03	3.56	6.323											22	female	27	HC	low	6	6	5	5	5
76	41.59	22.78	10.46	24.943	10.235	7.23	4.49	7.318	0										23	female	34	HC	low	10	7	7	5	5
77	19.665	12.36	8.16	13.395	7.75	4.665	3.705	5.373	0.7										35	female	48	HC	high	16	14	6	7	5
78	9.185	5.03	3.625	5.947	8.325	4.07	2.605	5	0.04										36	female	25	HC	low	5	5	5	5	5
79	8.49	4.83	3.385	5.568					0.35										18	female	30	HC	low	8	7	5	5	5
80	20.3	11.495	7.345	13.047	8.785	5.675	3.525	5.995	0.04										19	female	26	HC	low	5	5	6	5	5
81	14.435	10.025	18.55	14.337															21	female	32	HC	low	7	6	5	9	5
82	13.365	8.665	5.205	9.078	9.02	4.28	3.57	5.623											20	female	27	HC	low	5	7	5	5	5
83	12.975	5.8	4.6	7.792	5.47	3.465	2.5	3.812	0.09										21	female	34	HC	low	8	8	6	5	7
84	8.67	5.725	4.545	6.313	5.895	4.81	3.61	4.772											30	female	32	HC	low	6	8	5	7	6
85	16.475	9.31	6.505	10.763	9.695	6.03	6.655	7.46											21	female	33	HC	low	8	8	5	7	5
86	22.675	15.06	10.57	16.102	10	6.63	6.46	7.697	0.7										40	male	44	HC	high	13	8	8	6	9
87	22.37	12.82	7.27	14.153	7.74	5.005	4.72	5.822	0.13										18	female	28	HC	low	6	6	6	5	5
88	8.615	4.84	4.11	5.855	5.755	3.015	2.405	3.725											21	female	27	HC	low	6	6	5	5	5
89	9.055	5.715	3.76	6.177	7.82	6.43	3.795	6.015	0.09										46	female	58	HC	high	18	16	5	14	5
90	12.455	7.11	4.79	8.118	8.575	6.27	5.16	6.668	0										31	female	36	HC	low	7	10	5	9	5
91	9.33	6.08	4.295	6.568	9.09	7.32	5.165	7.192	0.13										40	male	27	HC	low	7	5	5	5	5
92	12.34	5.135	3.78	7.085	15.72	5.865	4.575	8.72	0										37	female	34	HC	low	8	11	5	5	5
93	7.16	5	2.995	5.052	10.575	6.15	4.5	7.075	0.04										48	female	28	HC	low	5	8	5	5	5

## Sheet: Table S2
Table S2: Spearman correlation analysis results of PRDM8 DNAm of individual CpG sites with each other, across groups and time points.
Group	CpG sites	p-value	Bonferroni-adjusted p-value	rho	S
BPD-T1, Blood	CpG1, CpG2	<0.0001	0.0001	0.66	3601.67
	CpG1, CpG3	0.029	0.5224	0.35	6977.66
	CpG2, CpG3	0.001	0.0176	0.5	5313.25
BPD-T1, Saliva	CpG1, CpG2	<0.0001	<0.0001	0.88	1316.56
	CpG1, CpG3	<0.0001	<0.0001	0.76	2578
	CpG2, CpG3	<0.0001	<0.0001	0.8	2133.6
BPD-T2, Blood	CpG1, CpG2	0.0007	0.0124	0.67	588.67
	CpG1, CpG3	0.0288	0.519	0.47	945.77
	CpG2, CpG3	0.1767	1	0.3	1241.7
BPD-T2 Saliva	CpG1, CpG2	<0.0001	<0.0001	0.82	270
	CpG1, CpG3	<0.0001	<0.0001	0.84	250
	CpG2, CpG3	<0.0001	0.0003	0.8	308
HC, Blood	CpG1, CpG2	<0.0001	<0.0001	0.69	6548.31
	CpG1, CpG3	<0.0001	<0.0001	0.63	7608.68
	CpG2, CpG3	<0.0001	<0.0001	0.62	7896.07
HC, Saliva	CpG1, CpG2	<0.0001	<0.0001	0.94	1350.53
	CpG1, CpG3	<0.0001	<0.0001	0.9	2398.55
	CpG2, CpG3	<0.0001	<0.0001	0.93	1666.07

## Sheet: Table S3
Table S3: Median BSL-23 scores and DNAm for individual CpG sites and overall PRDM8 DNAm, according to tissue, group and time point. Sample sizes per variable are additionally displayed.
Variable	HC	BPD-T1	BPD-T2
	n_BSL-23 = 39, n_blood = 50, n_saliva = 52	n_BSL-23 = 39, n_blood = 40, n_saliva = 40	n_BSL-23 = 23, n_blood = 21, n_saliva = 18
BSL-23 score median ± IQR	0.09 ± 0.18	2.57 ± 1.02	1.78 ± 1.04
Blood DNAm level CpG1 [%] median ± IQR	8.32 ± 1.95	7.55 ± 2.33	7.88 ± 3.44
Blood DNAm level CpG2 [%] median ± IQR	5.66 ± 1.42	4.75 ± 1.85	5.56 ± 1.44
Blood DNAm level CpG3 [%] median ± IQR	4.03 ± 1.18	3.54 ± 0.89	3.25 ± 0.86
Blood DNAm level all CpGs [%] median ± IQR	5.93 ± 1.81	5.29 ± 1.37	5.62 ± 2.43
Saliva DNAm level CpG1 [%] median ± IQR	13.14 ± 9.41	12.78 ± 10.72	11.84 ± 5.47
Saliva DNAm level CpG2 [%] median ± IQR	7.11 ± 5.46	6.96 ± 4.48	7.56 ± 4.33
Saliva DNAm level CpG3 [%] median ± IQR	4.74 ± 3.62	4.70 ± 3.36	4.44 ± 2.43
Saliva DNAm level all CpGs [%] median ± IQR	8.21 ± 6.47	8.22 ± 6.19	8.19 ± 3.71

## Sheet: Table S4
Table S4: Demographic and clinical characteristics of the cohort separated for high and low levels of ACE. * = p-value of Fisher’s exact test, otherwise Wilcoxon rank sum test was used to test for differences between the groups.
Variable	Low ACE	High ACE	p (W)
	n = 45	n = 48
Age [years] median ± IQR	25.00 ± 9.00	28.50 ± 13.23	0.0029 (693.50)
Sex female [%]	41 [91.11]	38 [79.17]	0.1487*
ACE high [%]	2 [4.44]	38 [79.17]	< 0.0001*
Emotional abuse score median ± IQR	6.00 ± 3.00	16.50 ± 7.25	< 0.0001 (150.50)
Emotional neglect score median ± IQR	7.00 ± 2.00	17.00 ± 7.25	< 0.0001 (194.50)
Physical abuse score median ± IQR	5.00 ± 0.00	8.00 ± 7.50	< 0.0001 (402.50)
Physical neglect score median ± IQR	5.00 ± 2.00	9.00 ± 6.25	< 0.0001 (425.00)
Sexual abuse score median ± IQR	5.00 ± 0.00	9.00 ± 8.00	< 0.0001 (516.00)
CTQ total score median ± IQR	30.00 ± 7.00	57.00 ± 27.5	< 0.0001 (48.50)

## Sheet: Table S5
Table S5: Median BSL-23 scores and DNAm for individual CpG sites and overall PRDM8 DNAm, according to separation for high and low levels of ACE. Sample sizes per variable are also displayed.
Variable	Low ACE	High ACE
	n_BSL-23 = 32, n_blood = 43, n_saliva = 45	n_BSL-23 = 46, n_blood = 47, n_saliva = 47
BSL-23 score median ± IQR	0.09 ± 0.13	2.30 ± 1.73
Blood DNAm level CpG1 [%] median ± IQR	8.33 ± 2.09	7.82 ± 2.23
Blood DNAm level CpG2 [%] median ± IQR	5.64 ± 1.31	4.99 ± 1.82
Blood DNAm level CpG3 [%] median ± IQR	3.62 ± 1.34	3.69 ± 1.03
Blood DNAm level all CpGs [%] median ± IQR	5.73 ± 1.65	5.38 ± 1.55
Saliva DNAm level CpG1 [%] median ± IQR	13.36 ± 9.35	12.68 ± 10.72
Saliva DNAm level CpG2 [%] median ± IQR	7.17 ± 4.93	6.80 ± 4.47
Saliva DNAm level CpG3 [%] median ± IQR	4.91 ± 3.57	4.61 ± 3.65
Saliva DNAm level all CpGs [%] median ± IQR	9.03 ± 5.92	7.88 ± 6.50
